# Supplementary material for: AAV‐mouse DNase I sustains long‐term DNase I expression in vivo and suppresses breast cancer metastasis
Source: FASEB Bioadv. 2024 Aug 30;6(10):454–66. doi: 10.1096/fba.2024-00114 (PMC11452440; doi:10.1096/fba.2024-00114)
Supplement: Supplementary file 1 — Data S1. [file FBA2-6-454-s001.zip]

Archive with 2 entries (2 files):
- fba21470-sup-0001-DataS1/fba21470-sup-0001-Supinfo1.ai
- fba21470-sup-0001-DataS1/fba21470-sup-0002-Supinfo2.ai
